# Supplementary material for: A Simple and Reliable Method for the Determination of Isorhapontigenin in Murine Biological Matrices: Application in a Tissue Distribution Study
Source: Molecules. 2025 Sep 5;30(17):3635. doi: 10.3390/molecules30173635 (PMC12430278; doi:10.3390/molecules30173635)
Supplement: Supplementary file 1 [file molecules-30-03635-s001.zip]

Archive with 1 entries (1 files):
- molecules-3756126-supplementary.pdf
